# Supplementary material for: Single-cell analysis based dissection of clonality in myelofibrosis
Source: Nat Commun. 2020 Jan 7;11:73. doi: 10.1038/s41467-019-13892-x (PMC6946829; doi:10.1038/s41467-019-13892-x)
Supplement: Supplementary file 6 — Supplementary Data 3 [file 41467_2019_13892_MOESM6_ESM.xlsx]

## Sheet: Tabelle1
Patient	Gene	Assay ID	Forward Sequence	Reverse Sequence	Reporter FAM	Reporter VIC
MPN01	CUL9	ANGZFX2	CTGGCTGCAGCACTAGAGA	ACCAGGGATCGAATCAGTAGCT	CCCATCCTAACCCTG	ACCCATCCTGACCCTG
MPN01	ITK	ANKA33W	CTAAGAGGTGATGCCCAAGGT	TGAGCTGTTCTTCCAGGAGGATA	TGGATCATGAGCAACTT	CTGGATCATGAACAACTT
MPN01	LPO	ANNKR9R	AGTGATGAGGGTCCTTCTCCAT	ACTCACCTCTTGTGGTAGATGCT	TCCCTCATCTTTCTTCAG	CCCTCATCTTGCTTCAG
MPN01	SF3B1	ANRWFEK	GCACAGCCCATAAGAATAGCTATCT	GCTGTGTGCAAAAGCAAGAAGTC	CACTGGTATTAACATTGTAC	ACACTGGTATTAAGATTGTAC
MPN01	TET2_ex4	ANU63JF	CAGGTCCTAATGTGGCAGCT	CCTGTGCCTTTGCGTTAATTACC	ATTAGAGAAATCATAGAAGAAA	TAGAGAAATCATGGAAGAAA
MPN04	SUZ12	ANZTH3H	TCTCTATAACAACAATACAAGGCAACAAACT	TCAGAGTACACCAAGGGCAATG	AGGTCATCTCCTGCTTC	CAGGTCATCTCTTGCTTC
MPN04	NRAS	AN47ZT6	GTATTGGTCTCTCATGGCACTGTAC	GGTGAAACCTGTTTGTTGGACATAC	CAGCTGGACCAGAAGA	CAGCTGGACAAGAAGA
MPN04	TRPM5	ANXGVXM	CCATCTCGTGGCGGTTCT	GCTGCTGGACCTGAACCA	CACAGGAACATGTCCCG	ACAGGAACAGGTCCCG
MPN04	FGF1	AN2XDND	TGGCCAGTCTCGGTACTCTTTATAT	AGTTCAGCTGCAGCTCAGT	TCCCCCATGCTTTC	CCCCCACGCTTTC
MPN05	ALDH1A2	ANH6ETD	GTGGTTTCACGTTTTCCTTTTCAAC	CAGGCTGGGCTGATAAAATTCATG	CTACAGGAACGGTCATC	CCTACAGGAATGGTCATC
MPN05	GALNT6	ANZTH3G	GGTACCAGGAAAAGTTGTGACAGT	TTCGGTGACATTTCGGAACGA	AGCTGAGGAAACAACT	AGCTGAGGGAACAACT
MPN05	SORCS1	ANEPW2J	GACAGAGAGGATGGATTGAACCAA	GTTATGAGCGACACAGCAATGG	AATGCCGACAGGCAC	TGCCGGCAGGCAC
MPN10	NECAB3	ANCE9WT	GGTGAGATGCCCATCAATGC	AAGCTCTCATTTGAGGAATTCCAGAA	TGCAGCAACTGTTC	CTGCAGGAACTGTTC
MPN10	CBL	ANNKWG3	TGGGCTCCACATTCCAACTATG	GTGTCCACAGGGCTCAATCT	TGCTGAAAATGATAAGTATGTAA	TGCTGAAAATGATAAGGATGTAA
MPN10	ACTL8	ANYMPHG	GAGCTGACCCCCATGCA	GAACACCTGCGGGCTAAAG	TGGCTCCTGATATGTT	TGGCTCCTGAGATGTT
MPN10	ALS2CR11	ANAAFCR	TGGAGAATCTCTTTTAAAAAAGATCTCAGCTT	ACTGTGAAAGAAATCATGTCTTTTGTCAAC	CATCATTTCATACATAAAC	CATCATTTCATAGATAAAC
MPN10	LRRC32	ANPRP2Z	GGGCCAGGCTCATCTGG	CCCATACACCTTTGCCAATCTG	TTCCCCTCCAGGTTGA	TTCCCCTGCAGGTTGA
MPN10	ZMYND15	ANT2D7W	CTGTCCCATGGGCTCTGG	GGCATCTCCCACAGTAAGCT	TCCCCAAAAGCC	ATCCCCGAAAGCC
MPN11	CHL1	ANXGRPA	GCAGTGAGTCTTCAATTACCATCCT	AGTCATGAGTGAGAGTCAGGTTACT	AAGCCTTCAACAAAAC	AAGCCTTCAGCAAAAC
MPN11	PCOLCE2	ANYMJ97	CCCGGTCTGGCCAGTTG	CAGTATTGTGGAGGACTCCTTGAC	AGCCGGGAGGTCT	AGCCGGAAGGTCT
MPN11	SF3B1	ANZTEU4	AGGCTACAACAGCAAAAGCTCTAG	CTACTATGATCTCTACCATGAGACCTGAT	TATGTCCGTGACACAAC	AGTATGTCCGTAACACAAC
MPN16	CCDC158	AN322YY	CAGCAAAACCTAAACTCACCTTGT	GGAATCTACTGTTTCTCAGCTACGT	CTTCATACATCTTTTTGGC	CTTCATACATCCTTTTGGC
MPN16	INTS3	AN47WJW	TCAGAAGCAGCCCAAGATTGG	GTGTCCTGACACCATTTGAAACATG	CACCTGCCCTACTACC	CCACCTGCTCTACTACC
MPN16	MYO5B	AN7DP4U	GTAGGTTCTCCGCACAAACATG	CAGAGCTGCCGTTGTTATCCA	CCCGGATGAAGGC	CCCGGGTGAAGGC
MPN16	NPLOC4	AN9HJPR	TGTTGCTGTGATCCGCTTCA	GCAGTAACCATCATGTTTTGTTTGC	CTGGACACAAATTAT	CTGGACACGAATTAT
MPN16	SMG7	ANAAA3G	CTGGCACAGTTTCATATTTCTTATGCTT	CTCATTCTGTAGAGGACACTTGCA	TGTCTTTTCGTGGCATC	AAGTGTCTTTTCTTGGCATC
MPN16	SPARCL1	ANCE4NE	GCGAATAGATGACAGGAACTAGCAT	CATTTGGCTCTATCAGCTTTTTCTTCT	CTGATTGTCAATGCCAC	TCTGATTGTCAGTGCCAC
MPN17	ARID2	AN3269C	CGAAAGCTGGGCATTAACGATATTG	CCCTCCTCAAAGGAAAGATTTCTCA	AAGGACAGCAGGTACT	AAGGACAGCGGGTACT
MPN17	ALOX12	ANU67TU	ATGACATCCTTCCTGAAGCTTTGT	CGGTCTGCAGCGATGGT	TCCTAGCTTGGCCACC	TCCTAGCTGGGCCACC
MPN17	SERPINA1	ANEPW2K	GATTCACCACTTTTCCCATGAAGAG	CCGAGGTCAAGTTCAACAAACC	CTTTGTCTTCTTAATAATTGAA	CTTTGTCTTCTTAATGATTGAA
MPN17	PNMA5	ANFVRMJ	GCGACCCGAGCTAAGAGATG	CAGAAAGCCGTGCACAAGAG	CAGACATGATTCATCTGAA	ACAGACATGATTCGTCTGAA
MPN18	PRTFDC1	ANKA9C9	CTGGGACTTTAGTGGTGAGAATTCA	TTTCAGCACATATGCGTCATCAATG	CACGGTGAAGAAAA	AGCACGGTAAAGAAAA
MPN18	PADI3	AN7DVD3	TGCCCCTGGCCTATGC	CTTGGCCACACCATCAACATG	ACACAGGTGAAGTAGAG	ACACAGGTGAGGTAGAG
MPN18	JAK2_2	ANCE9WP	TGTCATTTAGGGTAATTTTGGGAGTGT	CCCCAGTGTTGTCCTGTAGAG	AGATGTGCCAGTATGAC	AGATGTGCCGGTATGAC
MPN18	KRAS	AN9HNX3	GCTGTATCGTCAAGGCACTCTT	AGGCCTGCTGAAAATGACTGAATAT	TTGGAGCTCGTGGCGTA	TTGGAGCTGGTGGCGTA
Commercially available probes (Thermo Fisher)
JAK2 V617F	C_101301592_10
IDH2 R140Q	C_163475618_10
KRAS G12R	C_161693216_10
NRAS G61P	C_44193858_10
