# Supplementary material for: Single-cell analysis based dissection of clonality in myelofibrosis
Source: Nat Commun. 2020 Jan 7;11:73. doi: 10.1038/s41467-019-13892-x (PMC6946829; doi:10.1038/s41467-019-13892-x)
Supplement: Supplementary file 8 — Source Data [file 41467_2019_13892_MOESM8_ESM.zip]

Archive with 4 entries (3 files):
- SourceData/
- SourceData/CNV_signals_PMF.zip
- SourceData/Supplemental_Figure2.zip
- SourceData/SourceData_Mylonas.xlsx
