# Supplementary material for: Single-cell analysis based dissection of clonality in myelofibrosis
Source: Nat Commun. 2020 Jan 7;11:73. doi: 10.1038/s41467-019-13892-x (PMC6946829; doi:10.1038/s41467-019-13892-x)
Supplement: Supplementary file 8 — Source Data [file 41467_2019_13892_MOESM8_ESM.zip › SourceData/SourceData_Mylonas.xlsx]

## Sheet: Figure 1a & c
Figure 1 panel a was generated automatically using the package MAFTOOLS (https://bioconductor.org/packages/release/bioc/html/maftools.html)
Data: WES at Baseline and Last Time point (Supplemental Table 1)
MAF summary corresponding to Figure 1
Panel 1
ID	summary	Mean	Median
NCBI_Build	hg19	NA	NA
Center	NA	NA	NA
Samples	15	NA	NA
nGenes	174	NA	NA
Frame_Shift_Del	13	0.867	1
Frame_Shift_Ins	5	0.333	0
In_Frame_Del	3	0.2	0
In_Frame_Ins	1	0.067	0
Missense_Mutation	161	10.733	10
Nonsense_Mutation	13	0.867	1
Nonstop_Mutation	1	0.067	0
Splice_Site	4	0.267	0
total	201	13.4	14
Panel 2
Tumor_Sample_Barcode	Frame_Shift_Del	Frame_Shift_Ins	In_Frame_Del	In_Frame_Ins	Missense_Mutation	Nonsense_Mutation	Nonstop_Mutation	Splice_Site	total
MPN04	1	1	0	0	20	1	1	0	24
MPN18	1	0	1	0	18	3	0	0	23
MPN07	2	0	0	0	14	0	0	0	16
MPN17	2	2	0	0	10	2	0	0	16
MPN03	0	0	1	0	14	0	0	0	15
MPN11	0	1	0	0	13	1	0	0	15
MPN06	2	0	1	0	10	0	0	1	14
MPN10	1	0	0	0	11	1	0	1	14
MPN01	1	0	0	0	8	2	0	2	13
MPN19	0	1	0	1	8	2	0	0	12
MPN02	0	0	0	0	11	0	0	0	11
MPN16	1	0	0	0	9	0	0	0	10
MPN08	1	0	0	0	7	1	0	0	9
MPN05	1	0	0	0	7	0	0	0	8
MPN09	0	0	0	0	1	0	0	0	1
Panel 3
Hugo_Symbol	Frame_Shift_Del	Frame_Shift_Ins	In_Frame_Del	In_Frame_Ins	Missense_Mutation	Nonsense_Mutation	Nonstop_Mutation	Splice_Site	total	MutatedSamples	AlteredSamples
JAK2	0	0	0	0	10	0	0	0	10	10	10
TET2	2	0	0	0	3	1	0	0	6	5	5
CALR	4	1	0	0	0	0	0	0	5	5	5
ASXL1	3	1	0	0	0	2	0	0	6	4	4
BRCC3	0	0	0	0	2	0	0	0	2	2	2
MUC17	0	0	0	0	2	0	0	0	2	2	2
SF3B1	0	0	0	0	2	0	0	0	2	2	2
ETV6	0	0	0	0	2	0	0	0	2	1	1
ACSM4	0	0	0	0	1	0	0	0	1	1	1
ALDH1A2	0	0	0	0	1	0	0	0	1	1	1
ALOX12	0	0	0	0	1	0	0	0	1	1	1
ANKMY2	0	0	0	0	1	0	0	0	1	1	1
ARFGEF3	0	0	0	0	1	0	0	0	1	1	1
ARMC9	0	0	0	0	1	0	0	0	1	1	1
ASXL2	0	0	0	0	0	1	0	0	1	1	1
ATP13A2	0	0	0	0	1	0	0	0	1	1	1
B3GAT3	0	0	0	0	1	0	0	0	1	1	1
BMP7	0	0	0	0	1	0	0	0	1	1	1
C9orf116	0	0	0	0	1	0	0	0	1	1	1
CABYR	0	0	0	0	1	0	0	0	1	1	1
CACNG3	0	0	0	0	1	0	0	0	1	1	1
CASP14	0	0	0	0	0	0	0	1	1	1	1
CCDC105	0	0	0	0	1	0	0	0	1	1	1
CCDC153	0	0	0	0	1	0	0	0	1	1	1
CCDC158	0	0	0	0	1	0	0	0	1	1	1
CDKAL1	0	0	0	0	0	1	0	0	1	1	1
CES1	0	0	0	0	1	0	0	0	1	1	1
CHL1	0	0	0	0	1	0	0	0	1	1	1
CLCN1	0	0	0	0	0	0	0	1	1	1	1
CMYA5	0	0	0	0	1	0	0	0	1	1	1
CNTN3	0	0	0	0	1	0	0	0	1	1	1
COMMD5	0	0	0	0	1	0	0	0	1	1	1
CPM	0	0	0	0	1	0	0	0	1	1	1
CSMD1	0	0	0	0	1	0	0	0	1	1	1
CUL9	0	0	0	0	0	1	0	0	1	1	1
CXorf67	0	0	0	0	1	0	0	0	1	1	1
CYBB	0	0	0	0	1	0	0	0	1	1	1
CYP4B1	0	0	0	0	1	0	0	0	1	1	1
CYTH1	0	0	0	0	1	0	0	0	1	1	1
DCLRE1A	0	0	0	0	1	0	0	0	1	1	1
DLG1	0	0	0	0	1	0	0	0	1	1	1
DSG4	0	0	0	0	0	1	0	0	1	1	1
DTNB	0	0	0	0	1	0	0	0	1	1	1
DUSP4	0	0	0	0	1	0	0	0	1	1	1
DVL1	0	0	0	0	1	0	0	0	1	1	1
EZH2	0	0	0	0	1	0	0	0	1	1	1
F8	0	0	0	0	1	0	0	0	1	1	1
FAM200A	0	0	0	0	1	0	0	0	1	1	1
FANCD2	0	0	0	0	1	0	0	0	1	1	1
FAT1	0	0	0	0	1	0	0	0	1	1	1
FBXO33	0	0	0	0	1	0	0	0	1	1	1
FCGBP	0	0	0	0	1	0	0	0	1	1	1
FER1L5	0	0	0	0	1	0	0	0	1	1	1
FGF1	0	0	0	0	1	0	0	0	1	1	1
FNDC1	0	0	0	0	0	1	0	0	1	1	1
GALC	0	0	0	0	1	0	0	0	1	1	1
GALNT18	0	0	0	0	1	0	0	0	1	1	1
GFI1B	0	0	1	0	0	0	0	0	1	1	1
GK2	0	0	0	0	1	0	0	0	1	1	1
GNAS	0	0	0	0	1	0	0	0	1	1	1
GPATCH3	0	0	0	0	1	0	0	0	1	1	1
GPR37L1	0	0	0	0	1	0	0	0	1	1	1
GRM1	0	0	0	0	1	0	0	0	1	1	1
GRM7	0	0	0	0	1	0	0	0	1	1	1
GSTA5	0	0	0	0	1	0	0	0	1	1	1
HJURP	0	0	0	0	1	0	0	0	1	1	1
HRAS	0	0	0	0	1	0	0	0	1	1	1
IGFL1	0	0	0	0	1	0	0	0	1	1	1
IKZF1	0	0	0	0	1	0	0	0	1	1	1
ITK	0	0	0	0	1	0	0	0	1	1	1
JAKMIP3	0	0	0	0	1	0	0	0	1	1	1
JUNB	1	0	0	0	0	0	0	0	1	1	1
KCNG1	0	0	0	0	1	0	0	0	1	1	1
KCNH5	0	0	0	0	1	0	0	0	1	1	1
KCNK15	0	0	0	0	1	0	0	0	1	1	1
KIAA1549	1	0	0	0	0	0	0	0	1	1	1
KIAA1644	0	0	0	0	1	0	0	0	1	1	1
KLB	0	0	0	0	1	0	0	0	1	1	1
KLHDC8A	0	0	0	0	0	0	0	1	1	1	1
KRT16	0	0	0	0	1	0	0	0	1	1	1
LGSN	0	0	0	0	1	0	0	0	1	1	1
LONRF2	0	0	0	0	1	0	0	0	1	1	1
LPO	0	0	0	0	1	0	0	0	1	1	1
LRP1B	0	0	0	0	1	0	0	0	1	1	1
LRRC32	0	0	0	0	1	0	0	0	1	1	1
LUC7L3	0	0	0	0	1	0	0	0	1	1	1
MAPKAPK3	0	0	0	0	1	0	0	0	1	1	1
MEFV	0	0	0	0	1	0	0	0	1	1	1
MFF	0	0	0	0	1	0	0	0	1	1	1
MUC12	0	0	0	0	1	0	0	0	1	1	1
MUC16	0	0	0	0	1	0	0	0	1	1	1
MUSK	0	0	0	0	1	0	0	0	1	1	1
MYB	0	0	0	0	1	0	0	0	1	1	1
MYO9B	0	0	0	0	1	0	0	0	1	1	1
NALCN	0	0	0	0	1	0	0	0	1	1	1
NDUFC2	0	1	0	0	0	0	0	0	1	1	1
NECAB3	0	0	0	0	1	0	0	0	1	1	1
NLGN4X	0	0	0	0	1	0	0	0	1	1	1
NLRP8	0	0	0	0	1	0	0	0	1	1	1
NPAP1	0	0	0	0	1	0	0	0	1	1	1
NPIPA5	0	0	0	0	1	0	0	0	1	1	1
NPLOC4	0	0	0	0	1	0	0	0	1	1	1
NRXN3	0	0	0	0	1	0	0	0	1	1	1
NTSR2	0	0	0	0	1	0	0	0	1	1	1
NXF1	0	0	0	0	1	0	0	0	1	1	1
OR4K5	0	0	0	0	1	0	0	0	1	1	1
OSBPL1A	0	0	0	0	1	0	0	0	1	1	1
PADI3	0	0	0	0	1	0	0	0	1	1	1
PARP14	0	0	0	0	1	0	0	0	1	1	1
PCDH9	0	0	0	0	1	0	0	0	1	1	1
PCOLCE2	0	0	0	0	1	0	0	0	1	1	1
PDLIM5	0	0	0	0	1	0	0	0	1	1	1
PHF6	0	0	0	0	0	0	0	1	1	1	1
PIK3C2B	0	0	0	0	1	0	0	0	1	1	1
PKN1	0	0	0	1	0	0	0	0	1	1	1
PLCB1	0	0	1	0	0	0	0	0	1	1	1
PLCH1	0	0	0	0	1	0	0	0	1	1	1
PMS1	0	0	0	0	1	0	0	0	1	1	1
POLD1	0	1	0	0	0	0	0	0	1	1	1
PPM1D	0	0	0	0	0	1	0	0	1	1	1
PPP1R3C	0	0	0	0	0	1	0	0	1	1	1
PRPF8	0	0	0	0	1	0	0	0	1	1	1
PRTFDC1	0	0	0	0	1	0	0	0	1	1	1
PSG11	0	0	0	0	1	0	0	0	1	1	1
PTGER3	0	0	0	0	1	0	0	0	1	1	1
PTPN23	0	0	0	0	1	0	0	0	1	1	1
RAB11FIP5	0	0	0	0	1	0	0	0	1	1	1
RAI14	0	0	0	0	1	0	0	0	1	1	1
RALGAPB	0	0	0	0	1	0	0	0	1	1	1
RB1	0	0	0	0	0	1	0	0	1	1	1
RBBP6	1	0	0	0	0	0	0	0	1	1	1
RBM15B	0	0	0	0	1	0	0	0	1	1	1
RDH13	0	0	0	0	1	0	0	0	1	1	1
RFX6	0	0	0	0	1	0	0	0	1	1	1
RNFT2	0	0	0	0	1	0	0	0	1	1	1
RPS6KB2	0	0	0	0	1	0	0	0	1	1	1
RYR1	0	0	0	0	1	0	0	0	1	1	1
SBK2	0	0	0	0	1	0	0	0	1	1	1
SCN2A	0	0	0	0	1	0	0	0	1	1	1
SERPINA1	0	0	0	0	1	0	0	0	1	1	1
SLAIN1	0	0	0	0	0	0	1	0	1	1	1
SMC6	1	0	0	0	0	0	0	0	1	1	1
SMG6	0	0	0	0	1	0	0	0	1	1	1
SMOC1	0	0	0	0	1	0	0	0	1	1	1
SORCS3	0	0	0	0	1	0	0	0	1	1	1
SPTB	0	0	0	0	1	0	0	0	1	1	1
SRCAP	0	0	0	0	1	0	0	0	1	1	1
SRSF2	0	0	0	0	1	0	0	0	1	1	1
SSX5	0	0	0	0	1	0	0	0	1	1	1
STK32A	0	0	0	0	1	0	0	0	1	1	1
SUPT16H	0	0	1	0	0	0	0	0	1	1	1
SUZ12	0	0	0	0	1	0	0	0	1	1	1
TACR1	0	0	0	0	1	0	0	0	1	1	1
TMEM132B	0	0	0	0	1	0	0	0	1	1	1
TMEM31	0	0	0	0	1	0	0	0	1	1	1
TMEM63A	0	0	0	0	1	0	0	0	1	1	1
TMF1	0	0	0	0	1	0	0	0	1	1	1
TRIO	0	1	0	0	0	0	0	0	1	1	1
TRPM5	0	0	0	0	1	0	0	0	1	1	1
TTC5	0	0	0	0	0	1	0	0	1	1	1
TUBA1C	0	0	0	0	1	0	0	0	1	1	1
UBR4	0	0	0	0	1	0	0	0	1	1	1
UNC13B	0	0	0	0	1	0	0	0	1	1	1
USP32	0	0	0	0	1	0	0	0	1	1	1
VASH1	0	0	0	0	1	0	0	0	1	1	1
VBP1	0	0	0	0	1	0	0	0	1	1	1
WDR54	0	0	0	0	1	0	0	0	1	1	1
WWC3	0	0	0	0	1	0	0	0	1	1	1
ZC3H4	0	0	0	0	1	0	0	0	1	1	1
ZC3HC1	0	0	0	0	1	0	0	0	1	1	1
ZNF141	0	0	0	0	1	0	0	0	1	1	1
ZNF560	0	0	0	0	0	1	0	0	1	1	1
ZNF645	0	0	0	0	1	0	0	0	1	1	1
ZXDB	0	0	0	0	1	0	0	0	1	1	1
Panel c
Figure 1 panel c was generated automatically using the package MAFTOOLS (https://bioconductor.org/packages/release/bioc/html/maftools.html)
Data used WES at Baseline and Last Time point (Supplemental Table 1)
Hugo_Symbol	Frame_Shift_Del	Frame_Shift_Ins	In_Frame_Del	In_Frame_Ins	Missense_Mutation	Nonsense_Mutation	Nonstop_Mutation	Splice_Site	total	MutatedSamples	AlteredSamples
JAK2	0	0	0	0	11	0	0	0	11	10	10
NRAS	0	0	0	0	3	0	0	0	3	2	2
BRAF	0	0	0	0	1	0	0	0	1	1	1
CBL	0	0	0	0	1	0	0	0	1	1	1
HRAS	0	0	0	0	1	0	0	0	1	1	1
KRAS	0	0	0	0	1	0	0	0	1	1	1
RIT1	0	0	0	0	1	0	0	0	1	1	1
SHOC2	0	0	0	0	1	0	0	0	1	1	1

## Sheet: Figure 1b
Panel 1 (boxplots)
Patient	BaseLineWES	LastTimePointWES
MPN01	13	21
MPN02	11	16
MPN03	15	15
MPN04	24	28
MPN05	7	18
MPN06	14	24
MPN07	16	15
MPN08	8	5
MPN09	1	0
MPN10	14	27
MPN11	15	22
MPN16	10	13
MPN17	17	21
MPN18	23	26
MPN19	12	4
Panel 2 (Venn diagram)
	Lost	Common	New
MPN01	3	10	9
MPN02	0	11	5
MPN03	1	14	1
MPN04	6	18	10
MPN05	0	8	10
MPN06	2	12	6
MPN07	1	15	0
MPN08	3	6	0
MPN09	1	0	0
MPN10	0	14	13
MPN11	2	13	9
MPN16	2	8	5
MPN17	1	15	4
MPN18	5	18	8
MPN19	12	0	0
Total	39	162	80

## Sheet: Figure 1d
	C.A.in.ACA	C.A.in.ACC	C.A.in.ACG	C.A.in.ACT	C.A.in.CCA	C.A.in.CCC	C.A.in.CCG	C.A.in.CCT	C.A.in.GCA	C.A.in.GCC	C.A.in.GCG	C.A.in.GCT	C.A.in.TCA	C.A.in.TCC	C.A.in.TCG	C.A.in.TCT	C.G.in.ACA	C.G.in.ACC	C.G.in.ACG	C.G.in.ACT	C.G.in.CCA	C.G.in.CCC	C.G.in.CCG	C.G.in.CCT	C.G.in.GCA	C.G.in.GCC	C.G.in.GCG	C.G.in.GCT	C.G.in.TCA	C.G.in.TCC	C.G.in.TCG	C.G.in.TCT	C.T.in.ACA	C.T.in.ACC	C.T.in.ACG	C.T.in.ACT	C.T.in.CCA	C.T.in.CCC	C.T.in.CCG	C.T.in.CCT	C.T.in.GCA	C.T.in.GCC	C.T.in.GCG	C.T.in.GCT	C.T.in.TCA	C.T.in.TCC	C.T.in.TCG	C.T.in.TCT	T.A.in.ATA
Sig_1	0.0186631	0.0153273	0.00993805	0.0148663	0.0157264	0.0129155	0.00837426	0.012527	0.0131742	0.0108194	0.00701522	0.010494	0.0178445	0.014655	0.00950217	0.0142143	0.00710328	0.00583365	0.00378248	0.0056582	0.00598555	0.00491571	0.00318729	0.00476786	0.00501416	0.00411794	0.00267003	0.00399409	0.00679173	0.00557779	0.00361658	0.00541003	0.0432823	0.0355461	0.0230477	0.034477	0.0364717	0.0299528	0.0194211	0.0290519	0.0305527	0.0250918	0.0162693	0.0243371	0.0413839	0.0339871	0.0220369	0.0329649	0.00475643
Sig_2	6.2519e-25	1.02509e-10	6.21661e-10	8.02883e-11	5.75059e-25	9.42895e-11	5.71814e-10	7.38504e-11	4.63652e-25	7.60226e-11	4.61035e-10	5.95433e-11	1.13551e-25	1.86184e-11	1.1291e-10	1.45825e-11	1.72334e-19	2.82567e-05	0.000171361	2.21315e-05	1.58515e-19	2.59909e-05	0.000157621	2.03569e-05	1.27806e-19	2.09557e-05	0.000127085	1.64131e-05	3.13005e-20	5.13218e-06	3.11238e-05	4.01968e-06	2.29386e-16	0.0376113	0.228091	0.0294583	2.10993e-16	0.0345954	0.209802	0.0270962	1.70117e-16	0.0278932	0.169157	0.0218468	4.16627e-17	0.00683122	0.0414276	0.00535042	0
ZNRF3	0	0	1	0	0	1	1	1
ZRSR2	1	0	0	0	0	1	1	1
[truncated: 47 more columns]

## Sheet: Figure 1e
Figure 1e
Patient	Class	A_Baseline	A_LT	N_Baseline	N_LT
MPN01	B	0	1	1	2
MPN02	A	1	2	0	0
MPN03	B	0	0	1	1
MPN04	A	1	2	0	1
MPN05	B	0	0	0	0
MPN06	B	0	0	0	0
MPN07	B	0	0	0	0
MPN08	B	0	0	0	0
MPN09	C	0	0	0	0
MPN10	B	0	0	2	2
MPN11	B	0	1	0	0
MPN16	B	0	0	0	0
MPN17	B	0	0	1	1
MPN18	A	0	3	0	0
MPN19	C	0	0	1	0

## Sheet: Figure 2
Figure 2a
ZipFolder “Supplemental_Figure2.zip”
Files:
MPN01.csv
MPN10.csv
Figure 2b
ZipFolder “CNV_signals_PMF.zip”
Files:
Baseline	Berlin_MPN_01_t1_signal.txt
Last TP	Berlin_MPN_01_t4_signal.txt
Baseline	Berlin_MPN_10_t1_signal.txt
Last TP	Berlin_MPN_10_t3_signal.txt

## Sheet: Figure 3a
Figure 3a
MPN16					MPN18					MPN01					MPN11
Date	Cluster	Gene	VAF		Date	Cluster	Gene	VAF		date	Cluster	Gene	VAF		Date	Cluster	Gene	VAF
3/9/2011	5	C9orf116	0.403464		01/09/2013	1	JAK2	0.486559		01/18/2016	4	ARMCX5	0.0267363		1/19/2016	2	C10orf12	0.00216341
7/11/2012	5	C9orf116	0.369004		01/14/2015	1	JAK2	0.459144		01/18/2016	4	ATP13A2	0.110407		1/7/2015	2	C10orf12	0.00165553
11/7/2012	5	C9orf116	0.355456		02/09/2012	1	JAK2	0.457643		01/18/2016	4	C16orf71	0.009437		2/12/2014	2	C10orf12	0.00283058
2/20/2013	5	C9orf116	0.353183		07/25/2012	1	JAK2	0.468812		01/18/2016	2	CHRD	0.426033		2/21/2017	2	C10orf12	0.00323625
4/29/2016	5	C9orf116	0.333333		09/19/2013	1	JAK2	0.47997		01/18/2016	2	CLCN1	0.368889		2/29/2012	2	C10orf12	0.00171276
9/23/2016	5	C9orf116	0.341491		09/24/2014	1	JAK2	0.455375		01/18/2016	4	CNOT2	0.0229987		6/9/2017	2	C10orf12	0.00213472
5/17/2017	5	C9orf116	0.341491		01/09/2013	2	ASXL2	0		01/18/2016	3	CUL9	0.270659		9/23/2016	2	C10orf12	0.00217259
3/9/2011	1	CALR	0.475896		01/14/2015	2	ASXL2	0.00129702		01/18/2016	4	CXorf67	0.0527503		1/19/2016	3	CHL1	0.375158
7/11/2012	1	CALR	0.430804		02/09/2012	2	ASXL2	0.106707		01/18/2016	2	FLNC	0.353652		1/7/2015	3	CHL1	0.249448
11/7/2012	1	CALR	0.37092		07/25/2012	2	ASXL2	0.0584251		01/18/2016	2	ITK	0.392882		2/12/2014	3	CHL1	0.177928
2/20/2013	1	CALR	0.357341		09/19/2013	2	ASXL2	0.00145773		01/18/2016	1	JAK2	0.737255		2/21/2017	3	CHL1	0.424784
4/29/2016	1	CALR	0.349558		09/24/2014	2	ASXL2	0		01/18/2016	2	KLHDC8A	0.382818		2/29/2012	3	CHL1	0.0788777
9/23/2016	1	CALR	0.356936		01/09/2013	2	BAIAP2L2	0.00132727		01/18/2016	3	KRT24	0.26422		6/9/2017	3	CHL1	0.391187
5/17/2017	1	CALR	0.379924		01/14/2015	2	BAIAP2L2	0.000504223		01/18/2016	2	LPO	0.373355		9/23/2016	3	CHL1	0.527179
3/9/2011	5	CCDC153	0.418571		02/09/2012	2	BAIAP2L2	0.110465		01/18/2016	4	MAGEB5	0.044797		1/19/2016	2	CYBB	0.109973
7/11/2012	5	CCDC153	0.392902		07/25/2012	2	BAIAP2L2	0.0523655		01/18/2016	4	MAGEL2	0.00724426		1/7/2015	2	CYBB	0.176471
11/7/2012	5	CCDC153	0.341041		09/19/2013	2	BAIAP2L2	0.00135979		01/18/2016	4	MIPEP	0.0686317		2/12/2014	2	CYBB	0.205207
2/20/2013	5	CCDC153	0.318907		09/24/2014	2	BAIAP2L2	0.000558789		01/18/2016	4	OXR1	0.0203022		2/21/2017	2	CYBB	0.0842055
4/29/2016	5	CCDC153	0.326475		01/09/2013	2	DCLRE1A	0.000787402		01/18/2016	2	PLCH1	0.458785		2/29/2012	2	CYBB	0.227377
9/23/2016	5	CCDC153	0.343411		01/14/2015	2	DCLRE1A	0		01/18/2016	2	PPP1R3C	0.385928		6/9/2017	2	CYBB	0.0526875
5/17/2017	5	CCDC153	0.358734		02/09/2012	2	DCLRE1A	0.0989918		01/18/2016	4	PTPN23	0.0890033		9/23/2016	2	CYBB	0.0805069
3/9/2011	5	CCDC158	0.375854		07/25/2012	2	DCLRE1A	0.00427807		01/18/2016	2	SF3B1	0.401883		1/19/2016	3	GALNT18	0.302355
7/11/2012	5	CCDC158	0.340426		09/19/2013	2	DCLRE1A	0.00104493		01/18/2016	4	SPATA1	0.0281723		1/7/2015	3	GALNT18	0.210506
11/7/2012	5	CCDC158	0.319277		09/24/2014	2	DCLRE1A	0		01/18/2016	4	TET2_M1164I	0.0779197		2/12/2014	3	GALNT18	0.154461
2/20/2013	5	CCDC158	0.286239		01/09/2013	2	ETV6_2	0		01/18/2016	3	TET2_R902fs	0.271662		2/21/2017	3	GALNT18	0.358643
4/29/2016	5	CCDC158	0.310155		01/09/2013	2	ETV6	0.0008863		01/18/2016	2	TMEM252	0.418695		2/29/2012	3	GALNT18	0.0714286
9/23/2016	5	CCDC158	0.321976		01/14/2015	2	ETV6_2	0		01/18/2016	4	ZNRF3	0.0457263		6/9/2017	3	GALNT18	0.335997
5/17/2017	5	CCDC158	0.345663		01/14/2015	2	ETV6	0.000297752		01/18/2016	4	ZRSR2	0.140072		9/23/2016	3	GALNT18	0.385242
3/9/2011	5	CES1	0.42907		02/09/2012	2	ETV6_2	0.0883797		06/21/2013	4	ARMCX5	0.00186113		1/19/2016	3	HJURP	0.283083
7/11/2012	5	CES1	0.404013		07/25/2012	2	ETV6_2	0		06/21/2013	4	ATP13A2	0.185089		1/7/2015	3	HJURP	0.199648
11/7/2012	5	CES1	0.347181		07/25/2012	2	ETV6	0.0162184		06/21/2013	4	C16orf71	0.00170018		2/12/2014	3	HJURP	0.175158
2/20/2013	5	CES1	0.322719		09/19/2013	2	ETV6_2	0		06/21/2013	2	CHRD	0.460162		2/21/2017	3	HJURP	0.336566
4/29/2016	5	CES1	0.336179		09/19/2013	2	ETV6	0.000977244		06/21/2013	2	CLCN1	0.443061		2/29/2012	3	HJURP	0.0614629
9/23/2016	5	CES1	0.378578		09/24/2014	2	ETV6_2	0		06/21/2013	4	CNOT2	0.000733138		6/9/2017	3	HJURP	0.302828
5/17/2017	5	CES1	0.358723		09/24/2014	2	ETV6	0.00103937		06/21/2013	3	CUL9	0.272045		9/23/2016	3	HJURP	0.355967
3/9/2011	5	CPM	0.164042		02/09/2012	2	ETV6	0.122843		06/21/2013	4	CXorf67	0		1/19/2016	1	JAK2	0.298429
7/11/2012	5	CPM	0.130435		01/09/2013	2	OLFM1	0.00158367		06/21/2013	2	FLNC	0.432101		1/7/2015	1	JAK2	0.213138
11/7/2012	5	CPM	0.112121		01/14/2015	2	OLFM1	0.00101678		06/21/2013	2	ITK	0.441368		2/12/2014	1	JAK2	0.138059
2/20/2013	5	CPM	0.0747847		02/09/2012	2	OLFM1	0.107222		06/21/2013	1	JAK2	0.849022		2/21/2017	1	JAK2	0.362602
4/29/2016	5	CPM	0.0665476		07/25/2012	2	OLFM1	0.0097384		06/21/2013	2	KLHDC8A	0.478392		2/29/2012	1	JAK2	0.0656292
9/23/2016	5	CPM	0.0542105		09/19/2013	2	OLFM1	0		06/21/2013	3	KRT24	0.294215		6/9/2017	1	JAK2	0.331731
5/17/2017	5	CPM	0.0632766		09/24/2014	2	OLFM1	0.00340798		06/21/2013	2	LPO	0.4385		9/23/2016	1	JAK2	0.408072
3/9/2011	4	INTS3	0.0307447		01/09/2013	2	TACR1	0.000946522		06/21/2013	4	MAGEB5	0.00188248		1/19/2016	3	LGSN	0.270735
7/11/2012	4	INTS3	0.0751769		01/14/2015	2	TACR1	0.000904977		06/21/2013	4	MAGEL2	0		1/7/2015	3	LGSN	0.211247
11/7/2012	4	INTS3	0.0823359		02/09/2012	2	TACR1	0.041979		06/21/2013	4	MIPEP	0.0196042		2/12/2014	3	LGSN	0.137199
2/20/2013	4	INTS3	0.119869		07/25/2012	2	TACR1	0.00419111		06/21/2013	4	OXR1	0.0223951		2/21/2017	3	LGSN	0.339688
4/29/2016	4	INTS3	0.233387		09/19/2013	2	TACR1	0.00066726		06/21/2013	2	PLCH1	0.483513		2/29/2012	3	LGSN	0.058156
9/23/2016	4	INTS3	0.250137		09/24/2014	2	TACR1	0.000234797		06/21/2013	2	PPP1R3C	0.43883		6/9/2017	3	LGSN	0.33257
5/17/2017	4	INTS3	0.285576		01/09/2013	3	IDH2	0.00336396		06/21/2013	4	PTPN23	0.0751001		9/23/2016	3	LGSN	0.366116
3/9/2011	5	LUC7L3	0.171151		01/14/2015	3	IDH2	0.210484		06/21/2013	2	SF3B1	0.471179		1/19/2016	3	NPHS1	0.335021
7/11/2012	5	LUC7L3	0.140738		02/09/2012	3	IDH2	0.00542442		06/21/2013	4	SPATA1	0.0264534		1/7/2015	3	NPHS1	0.242768
11/7/2012	5	LUC7L3	0.132933		07/25/2012	3	IDH2	0.0017064		06/21/2013	4	TET2_M1164I	0.0162137		2/12/2014	3	NPHS1	0.175297
2/20/2013	5	LUC7L3	0.101933		09/19/2013	3	IDH2	0.00793651		06/21/2013	3	TET2_R902fs	0.25812		2/21/2017	3	NPHS1	0.346967
4/29/2016	5	LUC7L3	0.0804941		09/24/2014	3	IDH2	0.133172		06/21/2013	2	TMEM252	0.485156		2/29/2012	3	NPHS1	0.403226
9/23/2016	5	LUC7L3	0.0783924		01/09/2013	3	KRAS	0.000115128		06/21/2013	4	ZNRF3	0.00135338		6/9/2017	3	NPHS1	0.316087
5/17/2017	5	LUC7L3	0.0643347		01/14/2015	3	KRAS	0.206042		06/21/2013	4	ZRSR2	0.0320405		9/23/2016	3	NPHS1	0.373405
3/9/2011	2	MAGI1	0.0404933		02/09/2012	3	KRAS	6.87947e-05		07/08/2015	4	ARMCX5	0.0121144		1/19/2016	2	PCOLCE2	0.106178
7/11/2012	2	MAGI1	0.0512506		07/25/2012	3	KRAS	0.00125583		07/08/2015	4	ATP13A2	0.113628		1/7/2015	2	PCOLCE2	0.161639
11/7/2012	2	MAGI1	0.0434095		09/19/2013	3	KRAS	0.001059		07/08/2015	4	C16orf71	0.00822702		2/12/2014	2	PCOLCE2	0.172602
2/20/2013	2	MAGI1	0.0329485		09/24/2014	3	KRAS	0.0840292		07/08/2015	2	CHRD	0.459614		2/21/2017	2	PCOLCE2	0.070909
4/29/2016	2	MAGI1	0.0326087		01/09/2013	3	TNKS2	0.00523104		07/08/2015	2	CLCN1	0.401117		2/29/2012	2	PCOLCE2	0.200249
9/23/2016	2	MAGI1	0.019274		01/14/2015	3	TNKS2	0.214927		07/08/2015	4	CNOT2	0.00269663		6/9/2017	2	PCOLCE2	0.0492912
5/17/2017	2	MAGI1	0.0243861		02/09/2012	3	TNKS2	0.00605198		07/08/2015	3	CUL9	0.271084		9/23/2016	2	PCOLCE2	0.0696184
3/9/2011	4	MYO5B	0.0300174		07/25/2012	3	TNKS2	0.000317965		07/08/2015	4	CXorf67	0.0472913		1/19/2016	2	POLD1	0.0364583
7/11/2012	4	MYO5B	0.0785056		09/19/2013	3	TNKS2	0.00855826		07/08/2015	2	FLNC	0.359143		1/7/2015	2	POLD1	0.0888407
11/7/2012	4	MYO5B	0.0847049		09/24/2014	3	TNKS2	0.159479		07/08/2015	2	ITK	0.417299		2/12/2014	2	POLD1	0.113846
2/20/2013	4	MYO5B	0.117878		01/09/2013	3	TPRG1	0.00195886		07/08/2015	1	JAK2	0.752489		2/21/2017	2	POLD1	0
4/29/2016	4	MYO5B	0.235073		01/14/2015	3	TPRG1	0.233418		07/08/2015	2	KLHDC8A	0.412463		2/29/2012	2	POLD1	0.108495
9/23/2016	4	MYO5B	0.250634		02/09/2012	3	TPRG1	0.002589		07/08/2015	3	KRT24	0.234982		6/9/2017	2	POLD1	0
5/17/2017	4	MYO5B	0.279708		07/25/2012	3	TPRG1	0.00197889		07/08/2015	2	LPO	0.391943		9/23/2016	2	POLD1	0.0395963
3/9/2011	5	NPLOC4	0.40978		09/19/2013	3	TPRG1	0.00591716		07/08/2015	4	MAGEB5	0.0170181		1/19/2016	2	SF3B1	0.105038
7/11/2012	5	NPLOC4	0.362653		09/24/2014	3	TPRG1	0.146983		07/08/2015	4	MAGEL2	0.00693706		1/7/2015	2	SF3B1	0.179035
11/7/2012	5	NPLOC4	0.353247		01/09/2013	4	ARFGEF3	0.479361		07/08/2015	4	MIPEP	0.0627175		2/12/2014	2	SF3B1	0.202041
2/20/2013	5	NPLOC4	0.320517		01/14/2015	4	ARFGEF3	0.456261		07/08/2015	4	OXR1	0.0246204		2/21/2017	2	SF3B1	0.0754174
4/29/2016	5	NPLOC4	0.325732		02/09/2012	4	ARFGEF3	0.448469		07/08/2015	2	PLCH1	0.469146		2/29/2012	2	SF3B1	0.211268
9/23/2016	5	NPLOC4	0.358793		07/25/2012	4	ARFGEF3	0.458593		07/08/2015	2	PPP1R3C	0.385974		6/9/2017	2	SF3B1	0.0568016
5/17/2017	5	NPLOC4	0.350081		09/19/2013	4	ARFGEF3	0.485834		07/08/2015	4	PTPN23	0.074848		9/23/2016	2	SF3B1	0.0651101
3/9/2011	5	OSBPL1A	0.406131		09/24/2014	4	ARFGEF3	0.461737		07/08/2015	2	SF3B1	0.421024		1/19/2016	3	SNAP91	0.294737
7/11/2012	5	OSBPL1A	0.385489		01/09/2013	4	CRAT	0.478286		07/08/2015	4	SPATA1	0.0303967		1/7/2015	3	SNAP91	0.217005
11/7/2012	5	OSBPL1A	0.337744		01/14/2015	4	CRAT	0.443249		07/08/2015	4	TET2_M1164I	0.0550179		2/12/2014	3	SNAP91	0.144151
2/20/2013	5	OSBPL1A	0.339487		02/09/2012	4	CRAT	0.445098		07/08/2015	3	TET2_R902fs	0.249581		2/21/2017	3	SNAP91	0.358542
4/29/2016	5	OSBPL1A	0.319168		07/25/2012	4	CRAT	0.444334		07/08/2015	2	TMEM252	0.44394		2/29/2012	3	SNAP91	0.0548014
9/23/2016	5	OSBPL1A	0.346934		09/19/2013	4	CRAT	0.469569		07/08/2015	4	ZNRF3	0.00574713		6/9/2017	3	SNAP91	0.316246
5/17/2017	5	OSBPL1A	0.343779		09/24/2014	4	CRAT	0.451925		07/08/2015	4	ZRSR2	0.127793		9/23/2016	3	SNAP91	0.365773
3/9/2011	4	SLCO2A1	0.0156919		01/09/2013	4	CSH2	0.438073		07/11/2012	4	ARMCX5	0.00126064		1/19/2016	3	SSX5	0.329932
7/11/2012	4	SLCO2A1	0.0727559		01/14/2015	4	CSH2	0.444241		07/11/2012	4	ATP13A2	0.157996		1/7/2015	3	SSX5	0.20679
11/7/2012	4	SLCO2A1	0.0881045		02/09/2012	4	CSH2	0.46793		07/11/2012	4	C16orf71	0.000999426		2/12/2014	3	SSX5	0.0981308
2/20/2013	4	SLCO2A1	0.1109		07/25/2012	4	CSH2	0.470242		07/11/2012	2	CHRD	0.5		2/21/2017	3	SSX5	0.355155
4/29/2016	4	SLCO2A1	0.245284		09/19/2013	4	CSH2	0.466125		07/11/2012	2	CLCN1	0.487059		2/29/2012	3	SSX5	0.0651341
9/23/2016	4	SLCO2A1	0.277836		09/24/2014	4	CSH2	0.418262		07/11/2012	4	CNOT2	0.00237342		6/9/2017	3	SSX5	0.32634
5/17/2017	4	SLCO2A1	0.271049		01/09/2013	4	HNF4G	0.505769		07/11/2012	3	CUL9	0.267697		9/23/2016	3	SSX5	0.366834
3/9/2011	3	SMG7	0.00528821		01/14/2015	4	HNF4G	0.466083		07/11/2012	4	CXorf67	0.0668008		1/19/2016	2	VBP1	0.075794
7/11/2012	3	SMG7	0.0195122		02/09/2012	4	HNF4G	0.445614		07/11/2012	2	FLNC	0.452721		1/7/2015	2	VBP1	0.127263
11/7/2012	3	SMG7	0.031736		07/25/2012	4	HNF4G	0.451613		07/11/2012	2	ITK	0.48536		2/12/2014	2	VBP1	0.178462
2/20/2013	3	SMG7	0.0311052		09/19/2013	4	HNF4G	0.439904		07/11/2012	1	JAK2	0.91		2/21/2017	2	VBP1	0.0477462
4/29/2016	3	SMG7	0.0844714		09/24/2014	4	HNF4G	0.429204		07/11/2012	2	KLHDC8A	0.487838		2/29/2012	2	VBP1	0.130451
9/23/2016	3	SMG7	0.0987217		01/09/2013	4	NRXN3	0.474492		07/11/2012	3	KRT24	0.281768		6/9/2017	2	VBP1	0.0469571
5/17/2017	3	SMG7	0.0876026		01/14/2015	4	NRXN3	0.445948		07/11/2012	2	LPO	0.462949		9/23/2016	2	VBP1	0.0645457
3/9/2011	3	SPARCL1	0.00811162		02/09/2012	4	NRXN3	0.466468		07/11/2012	4	MAGEB5	0.0014111		1/19/2016	3	ZNF462	0.302038
7/11/2012	3	SPARCL1	0.0251896		07/25/2012	4	NRXN3	0.46434		07/11/2012	4	MAGEL2	0		1/7/2015	3	ZNF462	0.206707
11/7/2012	3	SPARCL1	0.0274342		09/19/2013	4	NRXN3	0.46936		07/11/2012	4	MIPEP	0.0103043		2/12/2014	3	ZNF462	0.157837
2/20/2013	3	SPARCL1	0.0334975		09/24/2014	4	NRXN3	0.462046		07/11/2012	4	OXR1	0.0302457		2/21/2017	3	ZNF462	0.364303
4/29/2016	3	SPARCL1	0.0772472		01/09/2013	4	PADI3	0.488332		07/11/2012	2	PLCH1	0.489827		2/29/2012	3	ZNF462	0.0651024
9/23/2016	3	SPARCL1	0.0861873		01/14/2015	4	PADI3	0.463887		07/11/2012	2	PPP1R3C	0.465424		6/9/2017	3	ZNF462	0.342045
5/17/2017	3	SPARCL1	0.0864455		02/09/2012	4	PADI3	0.447633		07/11/2012	4	PTPN23	0.0901726		9/23/2016	3	ZNF462	0.382656
3/9/2011	5	TET2	0.170626		07/25/2012	4	PADI3	0.447028		07/11/2012	2	SF3B1	0.501814
7/11/2012	5	TET2	0.145321		09/19/2013	4	PADI3	0.462202		07/11/2012	4	SPATA1	0.0289764
11/7/2012	5	TET2	0.135247		09/24/2014	4	PADI3	0.414749		07/11/2012	4	TET2_M1164I	0.0105677
2/20/2013	5	TET2	0.112294		01/09/2013	4	PRTFDC1	0.499537		07/11/2012	3	TET2_R902fs	0.264111
4/29/2016	5	TET2	0.0637097		01/14/2015	4	PRTFDC1	0.450289		07/11/2012	2	TMEM252	0.51077
9/23/2016	5	TET2	0.0636583		02/09/2012	4	PRTFDC1	0.454802		07/11/2012	4	ZNRF3	0.000894454
5/17/2017	5	TET2	0.0757038		07/25/2012	4	PRTFDC1	0.46098		07/11/2012	4	ZRSR2	0.0192308
3/9/2011	2	TRIM22	0		09/19/2013	4	PRTFDC1	0.479814		07/15/2016	4	ARMCX5	0.0341537
7/11/2012	2	TRIM22	0		09/24/2014	4	PRTFDC1	0.446237		07/15/2016	4	ATP13A2	0.0902754
11/7/2012	2	TRIM22	0		01/09/2013	4	RDH13	0.495117		07/15/2016	4	C16orf71	0.027879
2/20/2013	2	TRIM22	0		01/14/2015	4	RDH13	0.494106		07/15/2016	2	CHRD	0.497225
4/29/2016	2	TRIM22	0		02/09/2012	4	RDH13	0.501664		07/15/2016	2	CLCN1	0.364991
9/23/2016	2	TRIM22	0.0169415		07/25/2012	4	RDH13	0.485301		07/15/2016	4	CNOT2	0.0384815
5/17/2017	2	TRIM22	0.0173971		09/19/2013	4	RDH13	0.485574		07/15/2016	3	CUL9	0.277958
3/9/2011	4	TUSC5	0.0197035		09/24/2014	4	RDH13	0.454412		07/15/2016	4	CXorf67	0.0436154
7/11/2012	4	TUSC5	0.0737047		01/09/2013	4	TTC5	0.520784		07/15/2016	2	FLNC	0.340645
11/7/2012	4	TUSC5	0.0833333		01/14/2015	4	TTC5	0.476903		07/15/2016	2	ITK	0.373194
2/20/2013	4	TUSC5	0.12066		02/09/2012	4	TTC5	0.466964		07/15/2016	1	JAK2	0.705968
4/29/2016	4	TUSC5	0.230417		07/25/2012	4	TTC5	0.476566		07/15/2016	2	KLHDC8A	0.373505
9/23/2016	4	TUSC5	0.234237		09/19/2013	4	TTC5	0.474447		07/15/2016	3	KRT24	0.324547
5/17/2017	4	TUSC5	0.26369		09/24/2014	4	TTC5	0.473454		07/15/2016	2	LPO	0.363806
					01/09/2013	4	VPS54	0.487757		07/15/2016	4	MAGEB5	0.089679
					01/14/2015	4	VPS54	0.472537		07/15/2016	4	MAGEL2	0.0292456
					02/09/2012	4	VPS54	0.451296		07/15/2016	4	MIPEP	0.0992045
					07/25/2012	4	VPS54	0.488449		07/15/2016	4	OXR1	0.0209854
					09/19/2013	4	VPS54	0.545455		07/15/2016	2	PLCH1	0.474974
					09/24/2014	4	VPS54	0.4		07/15/2016	2	PPP1R3C	0.359464
					01/09/2013	5	ASXL1	0.461985		07/15/2016	4	PTPN23	0.088916
					01/14/2015	5	ASXL1	0.231763		07/15/2016	2	SF3B1	0.377064
					02/09/2012	5	ASXL1	0.202158		07/15/2016	4	SPATA1	0.031348
					07/25/2012	5	ASXL1	0.436733		07/15/2016	4	TET2_M1164I	0.125253
					09/19/2013	5	ASXL1	0.453112		07/15/2016	3	TET2_R902fs	0.27461
					09/24/2014	5	ASXL1	0.293776		07/15/2016	2	TMEM252	0.404781
					01/09/2013	5	CYP2A13	0.0944653		07/15/2016	4	ZNRF3	0.0576816
					01/14/2015	5	CYP2A13	0.184022		07/15/2016	4	ZRSR2	0.223994
					02/09/2012	5	CYP2A13	0.195822		08/01/2017	4	ARMCX5	0.705968
					07/25/2012	5	CYP2A13	0.248923		08/01/2017	4	ATP13A2	0.0295579
					09/19/2013	5	CYP2A13	0.186561		08/01/2017	4	C16orf71	0.162286
					09/24/2014	5	CYP2A13	0.182946		08/01/2017	2	CHRD	0.277958
					01/09/2013	5	JAK2_2	0.000921801		08/01/2017	2	CLCN1	0.373194
					01/14/2015	5	JAK2_2	0.000355745		08/01/2017	4	CNOT2	0.373505
					02/09/2012	5	JAK2_2	0.00116513		08/01/2017	3	CUL9	0.363806
					07/25/2012	5	JAK2_2	0.00143183		08/01/2017	4	CXorf67	0.087161
					09/19/2013	5	JAK2_2	0.0961997		08/01/2017	2	FLNC	0.474974
					09/24/2014	5	JAK2_2	0.205006		08/01/2017	2	ITK	0.377064
					01/09/2013	5	PCDH11Y	0.928571		08/01/2017	1	JAK2	0.27461
					01/14/2015	5	PCDH11Y	0.901818		08/01/2017	2	KLHDC8A	0.125253
					02/09/2012	5	PCDH11Y	0.877005		08/01/2017	3	KRT24	0.364991
					07/25/2012	5	PCDH11Y	0.912195		08/01/2017	2	LPO	0.223994
					09/19/2013	5	PCDH11Y	0.906752		08/01/2017	4	MAGEB5	0.0341537
					09/24/2014	5	PCDH11Y	0.814947		08/01/2017	4	MAGEL2	0.166477
					01/09/2013	5	ZNF645	0.970588		08/01/2017	4	MIPEP	0.497225
					01/14/2015	5	ZNF645	0.920585		08/01/2017	4	OXR1	0.0384815
					02/09/2012	5	ZNF645	0.914848		08/01/2017	2	PLCH1	0.340645
					07/25/2012	5	ZNF645	0.929344		08/01/2017	2	PPP1R3C	0.247286
					09/19/2013	5	ZNF645	0.935559		08/01/2017	4	PTPN23	0.0505861
					09/24/2014	5	ZNF645	0.89986		08/01/2017	2	SF3B1	0.324547
										08/01/2017	4	SPATA1	0.0261664
										08/01/2017	4	TET2_M1164I	0.32
										08/01/2017	3	TET2_R902fs	0.0992045
										08/01/2017	2	TMEM252	0.0209854
										08/01/2017	4	ZNRF3	0.404781
										08/01/2017	4	ZRSR2	0.0576816
										08/27/2014	4	ARMCX5	0.00660094
										08/27/2014	4	ATP13A2	0.119458
										08/27/2014	4	C16orf71	0.00544959
										08/27/2014	2	CHRD	0.467503
										08/27/2014	2	CLCN1	0.410898
										08/27/2014	4	CNOT2	0.0019333
										08/27/2014	3	CUL9	0.253664
										08/27/2014	4	CXorf67	0.0607407
										08/27/2014	2	FLNC	0.386952
										08/27/2014	2	ITK	0.43906
										08/27/2014	1	JAK2	0.770136
										08/27/2014	2	KLHDC8A	0.424718
										08/27/2014	3	KRT24	0.253294
										08/27/2014	2	LPO	0.40988
										08/27/2014	4	MAGEB5	0.0086131
										08/27/2014	4	MAGEL2	0.00350857
										08/27/2014	4	MIPEP	0.0493762
										08/27/2014	4	OXR1	0.0205331
										08/27/2014	2	PLCH1	0.470927
										08/27/2014	2	PPP1R3C	0.397518
										08/27/2014	4	PTPN23	0.0786978
										08/27/2014	2	SF3B1	0.43916
										08/27/2014	4	SPATA1	0.0305685
										08/27/2014	4	TET2_M1164I	0.0437184
										08/27/2014	3	TET2_R902fs	0.245347
										08/27/2014	2	TMEM252	0.451613
										08/27/2014	4	ZNRF3	0.00461595
										08/27/2014	4	ZRSR2	0.0966321
										11/14/2012	4	ARMCX5	0.00130651
										11/14/2012	4	ATP13A2	0.126233
										11/14/2012	4	C16orf71	0.00121368
										11/14/2012	2	CHRD	0.513185
										11/14/2012	2	CLCN1	0.45138
										11/14/2012	4	CNOT2	0.00147059
										11/14/2012	3	CUL9	0.288854
										11/14/2012	4	CXorf67	0.0540994
										11/14/2012	2	FLNC	0.442638
										11/14/2012	2	ITK	0.482643
										11/14/2012	1	JAK2	0.87509
										11/14/2012	2	KLHDC8A	0.489216
										11/14/2012	3	KRT24	0.346821
										11/14/2012	2	LPO	0.454744
										11/14/2012	4	MAGEB5	0.00186916
										11/14/2012	4	MAGEL2	0
										11/14/2012	4	MIPEP	0.012474
										11/14/2012	4	OXR1	0.0184009
										11/14/2012	2	PLCH1	0.487639
										11/14/2012	2	PPP1R3C	0.451604
										11/14/2012	4	PTPN23	0.0703451
										11/14/2012	2	SF3B1	0.487189
										11/14/2012	4	SPATA1	0.0262945
										11/14/2012	4	TET2_M1164I	0.00926283
										11/14/2012	3	TET2_R902fs	0.273742
										11/14/2012	2	TMEM252	0.50662
										11/14/2012	4	ZNRF3	0.00248251
										11/14/2012	4	ZRSR2	0.022036

## Sheet: Figure 3b
Figure 3b
MPN16						MPN18						MPN01						MPN11
Population_id	Population	Phylo	Gene	VAF		Population_id	Population	Phylo	Gene	VAF		Population_id	Population	Phylo	Gene	VAF		Population_id	Population	Phylo	Gene	VAF
5	B-cells	A	CALR	0.106789		5	B-cells	C	IDH2	0.00642997		5	B-cells	C	CNOT2	0.00381283		5	B-cells	A	JAK2	0.0009036
2	CD34	A	CALR	0.5		2	CD34	C	IDH2	0.452575		2	CD34	C	CNOT2	0.150847		2	CD34	A	JAK2	0.50011
4	Granulo	A	CALR	0.552251		4	Granulo	C	IDH2	0.447045		4	Granulo	C	CNOT2	0.0406986		4	Granulo	A	JAK2	0.409977
3	mono	A	CALR	0.55898		3	Mono	C	IDH2	0.0140773		3	Mono	C	CNOT2	0.381295		3	Mono	A	JAK2	0.252087
6	T-cells	A	CALR	0		6	T-cells	C	IDH2	0.0516527		6	T-cells	C	CNOT2	0.00434038		6	T-cells	A	JAK2	0.00336341
1	WB	A	CALR	0.349558		1	WB	C	IDH2	0.210484		1	WB	C	CNOT2	0.373505		1	WB	A	JAK2	0.362602
5	B-cells	B	CCDC158	0.0653566		5	B-cells	A	JAK2	0.000598944		5	B-cells	B	CUL9	0.000160385		5	B-cells	D	PCOLCE2	0.003
2	CD34	B	CCDC158	0.502035		2	CD34	A	JAK2	0.52		2	CD34	B	CUL9	0.156687		2	CD34	D	PCOLCE2	0.022
4	Granulo	B	CCDC158	0.476834		4	Granulo	A	JAK2	0.48		4	Granulo	B	CUL9	0.294618		4	Granulo	D	PCOLCE2	0.014
3	mono	B	CCDC158	0.493587		3	Mono	A	JAK2	0.45		3	Mono	B	CUL9	0.0520512		3	Mono	D	PCOLCE2	0.195
6	T-cells	B	CCDC158	0.00453735		6	T-cells	A	JAK2	5		6	T-cells	B	CUL9	0.00122339		6	T-cells	D	PCOLCE2	0
1	WB	B	CCDC158	0.310155		1	WB	A	JAK2	0.459144		1	WB	B	CUL9	0.363806		1	WB	D	PCOLCE2	0.070909
5	B-cells	C	MYOB5	0.0252976		5	B-cells	C	JAK2_2	0.02		5	B-cells	B	ITK	0.0176606		5	B-cells	D	SF3B1	0.00295148
2	CD34	C	MYOB5	0.384749		2	CD34	C	JAK2_2	0.41		2	CD34	B	ITK	0.325939		2	CD34	D	SF3B1	0.0397508
4	Granulo	C	MYOB5	0.386617		4	Granulo	C	JAK2_2	0.38		4	Granulo	B	ITK	0.434046		4	Granulo	D	SF3B1	0.0539556
3	mono	C	MYOB5	0.395075		3	Mono	C	JAK2_2	0.02		3	Mono	B	ITK	0.0604263		3	Mono	D	SF3B1	0.187145
6	T-cells	C	MYOB5	0.00186203		6	T-cells	C	JAK2_2	0.02		6	T-cells	B	ITK	0.00459659		6	T-cells	D	SF3B1	0
1	WB	C	MYOB5	0.235073		1	WB	C	JAK2_2	0.205006		1	WB	B	ITK	0.377064		1	WB	D	SF3B1	0.0754174
5	B-cells	B	NPLOC4	0.0538398		5	B-cells	D	KRAS	0		5	B-cells	A	JAK2	0.0020213		5	B-cells	B	SNAP91	0
2	CD34	B	NPLOC4	0.51841		2	CD34	D	KRAS	0.0502357		2	CD34	A	JAK2	0.45804		2	CD34	B	SNAP91	0.441152
4	Granulo	B	NPLOC4	0.482871		4	Granulo	D	KRAS	0.0382403		4	Granulo	A	JAK2	0.797892		4	Granulo	B	SNAP91	0.420277
3	mono	B	NPLOC4	0.492503		3	Mono	D	KRAS	0.483846		3	Mono	A	JAK2	0.0911847		3	Mono	B	SNAP91	0.238959
6	T-cells	B	NPLOC4	0.00454723		6	T-cells	D	KRAS	0.00757976		6	T-cells	A	JAK2	0.00492651		6	T-cells	B	SNAP91	0.0038525
1	WB	B	NPLOC4	0.325732		1	WB	D	KRAS	0.206042		1	WB	A	JAK2	0.27461		1	WB	B	SNAP91	0.358542
5	B-cells	D	SMG7	0.01		5	B-cells	B	PADI3	0.008		5	B-cells	B	LPO	0.0223173
2	CD34	D	SMG7	0.12		2	CD34	B	PADI3	0.498		2	CD34	B	LPO	0.298485
4	Granulo	D	SMG7	0.13		4	Granulo	B	PADI3	0.482		4	Granulo	B	LPO	0.298347
3	mono	D	SMG7	0.11		3	Mono	B	PADI3	0.5		3	Mono	B	LPO	0.0579664
6	T-cells	D	SMG7	0		6	T-cells	B	PADI3	0.056		6	T-cells	B	LPO	0.000469232
1	WB	D	SMG7	0.0844714		1	WB	B	PADI3	0.463887		1	WB	B	LPO	0.223994
5	B-cells	D	SPARCL1	0.00645161		5	B-cells	B	PRTFDC1	0.00317209		5	B-cells	B	SF3B1	0.0186662
2	CD34	D	SPARCL1	0.12093		2	CD34	B	PRTFDC1	0.527429		2	CD34	B	SF3B1	0.327455
4	Granulo	D	SPARCL1	0.10893		4	Granulo	B	PRTFDC1	0.532798		4	Granulo	B	SF3B1	0.452477
3	mono	D	SPARCL1	0.123971		3	Mono	B	PRTFDC1	0.514948		3	Mono	B	SF3B1	0.0632338
6	T-cells	D	SPARCL1	0.00181691		6	T-cells	B	PRTFDC1	0.0899404		6	T-cells	B	SF3B1	0.00214287
1	WB	D	SPARCL1	0.0772472		1	WB	B	PRTFDC1	0.450289		1	WB	B	SF3B1	0.324547
												5	B-cells	C	TET2	0.0110017
												2	CD34	C	TET2	0.283661
												4	Granulo	C	TET2	0.105762
												3	Mono	C	TET2	0.820213
												6	T-cells	C	TET2	0.00715292
												1	WB	C	TET2	0.32

## Sheet: Figure 4
Figure4
Trees
MPN01
#NEXUS
BEGIN trees;
TREE 'Tree1' = ((c0000000100:1.1221911E-4,c0000000201:0.25296217):0.102238365,(c0001110000:7.7538985E-5,((c1001110000:7.3859286E-5,c1201110000:0.4196584):1.3942856E-4,(c1001111000:4.4625593E-4,(c1021111000:9.28531E-5,c1021111020:0.28762755):0.40775546):0.11206071):0.10412408):0.3659222);
END;
MPN10
#NEXUS
BEGIN trees;
TREE 'Tree1' = (((c000111100:6.63448E-5,(c011111102:0.45841804,c000111102:1.4505835E-4):0.3741208):0.15052234,c000011100:1.8219702E-5):0.40376708,(c100011120:0.19643229,c000011120:5.4354573E-6):0.8106499);
END;
MPN17
#NEXUS
BEGIN trees;
TREE 'Tree1' = ((c11001:0.3601899,(c21001:0.3724039,c21000:0.0039910018):0.46072382):0.421125,(((c21110:4.8177678E-4,c22110:0.62321275):0.0027654613,c21111:0.8077808):0.53682315,c11110:1.0584681E-4):1.4196233);
END;
MPN18
#NEXUS
BEGIN trees;
TREE '[1]Tree1' = (((c221110:1.6467215,c111110:7.476449E-4):0.44686934,c101110:6.3349304E-5):1.0737162,c101101:1.0469893);
END;
Barplots
MPN01
Genotype	Time point 1	Time point 2
c0000000100	2.7027	3.95137
c0000000201	0	17.3252
c0001110000	5.13514	13.9818
c1001110000	15.9459	3.95137
c1001111000	3.78378	1.82371
c1201110000	33.2432	11.2462
c1021111000	37.2973	39.2097
c1021111020	0.8	3.03951
MPN10
Genotype	Time point 1	Time point 2
c000011120	14.029	9.9
c000111102	30.1501	41.7
c011111102	3.27344	8.9
c100011120	2.5843	11.4
c000011100	40.1181	24.7
c000111100	9.84494	3.2
MPN17
Genotype	Proportion
c11110	13.1
c21000	14.1
c21001	8.9
c21110	55.7
c22110	4.9
c11001	3.3
MPN18
Genotype	Proportion
c101101	7.7
c111110	82.7
c101110	6.7
c221110	2.9
Heatmaps
MPN01
Genotype	Jak2	Jak2_UPD1	Jak2_UPD2	ITK	LPO	SF3B1	CUL9	ARMCX5	TET2_4	CNOT2
c0000000100	WT	WT	WT	WT	WT	WT	WT	WT	HET	WT
c0000000201	WT	WT	WT	WT	WT	WT	WT	WT	LOH	HET
c0001110000	WT	WT	WT	HET	HET	HET	WT	WT	WT	WT
c1001110000	HET	WT	WT	HET	HET	HET	WT	WT	WT	WT
c1001111000	HET	WT	WT	HET	HET	HET	HET	WT	WT	WT
c1201110000	LOH	LOH	WT	HET	HET	HET	WT	WT	WT	WT
c1021111000	LOH	WT	LOH	HET	HET	HET	HET	WT	WT	WT
c1021111020	LOH	WT	LOH	HET	HET	HET	HET	LOH	WT	WT
MPN10
Genotype	ALS2CR11	CBL	ACTL8	ZMYND15	NECAB3	LRRC32	JAK2	Jak2_UPD1	JAK2_UPD2
c000011120	WT	WT	WT	WT	HET	HET	LOH	LOH	WT
c000111102	WT	WT	WT	HET	HET	HET	LOH	WT	LOH
c011111102	WT	HET	HET	HET	HET	HET	LOH	WT	LOH
c100011120	HET	WT	WT	WT	HET	HET	LOH	LOH	WT
c000011100	WT	WT	WT	WT	HET	HET	HET	WT	WT
c000111100	WT	WT	WT	HET	HET	HET	HET	WT	WT
MPN17
Genotype	JAK2	ALOX12	ARID2	PNMA5	SERPINA1
c11110	HET	HET	HET	HET	WT
c21000	LOH	HET	WT	WT	WT
c21001	LOH	HET	WT	WT	HET
c21110	LOH	HET	HET	HET	WT
c22110	LOH	LOH	HET	HET	WT
c11001	HET	HET	WT	WT	HET
MPN18
Genotype	JAK2	PADI	PRTF	IDH2	JAK2_2	KRAS
c101101	HET	HET	HET	WT	WT	HET
c111110	HET	HET	HET	HET	HET	WT
c101110	HET	HET	HET	HET	WT	WT
c221110	LOH	HET	HET	HET	LOH	WT

## Sheet: Figure5
Figure 5
MPN04 Time point 1
Tree
#NEXUS
BEGIN trees;
TREE '[1]PAUP_1' = (c_01110:1.0,(c_01112:1.0,c_01111:1.0)79.987:1.0)100;
END;
Barplot
Genotype	Proportion
c_01111	73
c_01110	13.8
c_01112	4.1
Heatmap
Genotype	NRAS	FGF	SUZ12	TRPM5	CALR
c_01111	WT	HET	HET	HET	HET
c_01110	WT	HET	HET	HET	WT
c_01112	WT	HET	HET	HET	LOH
MPN04 Time point 2
Tree
#NEXUS
BEGIN trees;
TREE 'Tree1' = ((c_00110:1.9642274E-4,((c_00121:1.4572572E-4,c_10121:0.55936223):0.45420998,c_00111:2.1316607E-6):0.35477668):0.50592285,c_01111:1.5340143);
END;
Barplot
Genotype	Timepoint 1 Frequency	Timepoint 2
c_01111	73	0
c_00111	2.5	42
c_00110	0	27.7
c_00121	0	8.3
c_10121	0	6
Heatmap
Genotype	NRAS	FGF	SUZ12	TRPM5	CALR
c_01111	WT	HET	HET	HET	HET
c_00111	WT	WT	HET	HET	HET
c_00110	WT	WT	HET	HET	WT
c_00121	WT	WT	HET	LOH	HET
c_10121	HET	WT	HET	LOH	HET

## Sheet: Supplementary Figure 1
Name	Patient	Baseline_WES	Exome2	Exome3	Last_timepoint_WES	Single_cell1	Single_cell2	Subpopulations
MPN01	1	07/11/2012	07/08/2015	07/15/2016	08/01/2017	08/07/2015	01/08/2017	08/01/2017
MPN02	2	10/20/2014	11/04/2015		01/21/2016
MPN03	3	09/05/2012	07/13/2015		07/22/2016
MPN04	4	04/04/2012	01/29/2015		11/18/2015	01/29/2015	11/18/2015	01/29/2015
MPN05	5	04/18/2012	11/10/2015		05/09/2017	07/26/2016		07/26/2016
MPN06	6	09/05/2012	01/22/2016		06/01/2017
MPN07	7	08/07/2013			01/13/2017
MPN08	8	01/18/2012			12/16/2015
MPN09	9	04/04/2012			02/16/2016
MPN10	10	04/04/2012	02/16/2016		04/25/2017	02/16/2016	04/25/2017	04/25/2017
MPN11	11	02/29/2012	01/19/2016		02/21/2017	02/21/2017		02/21/2017
MPN16	12	03/09/2011	04/29/2016		05/17/2017	02/29/2016		04/29/2016
MPN17	13	09/05/2012	05/17/2016		07/17/2017	07/17/2017		05/17/2016
MPN18	14	09/02/2012			01/14/2015	04/15/2015		04/15/2015
MPN19	15	07/10/2013	07/22/2016		05/03/2017

[truncated: 10 more sheets: Supplementary Figure2, Supplementary  Figure 3, Supplementary Figure 4, Supplementary Figure 5, Supplementary Figure 6 and 7, Supplementary Figure 8, Supplementary Figure 9, Supplementary Figure 10, Supplementary new Figure11, Supplementary Figure 13]
